# Supplementary material for: Midazolam for sedation before procedures in adults and children: a systematic review update
Source: Syst Rev. 2021 Mar 5;10:69. doi: 10.1186/s13643-021-01617-5 (PMC7936483; doi:10.1186/s13643-021-01617-5)
Supplement: Supplementary file 5 — Additional file 5. Data and analyses: All data and results of meta-analyses [file 13643_2021_1617_MOESM5_ESM.csv]

Comparison Number	Outcome Number	Subgroup Number	Name	Data Type	Statistical Method	Effect Measure	Analysis Model	Totals	Study Confidence Interval	Total Confidence Interval	Test for subgroup differences	Swap event and non-event	Events 1	Mean 1	SD 1	Total 1	Events 2	Mean 2	SD 2	Total 2	O-E	Var	Effect Estimate	SE	CI Start	CI End	Weight	Q	P(Q)	I²(Q)	Tau²	Z	P(Z)	Qint	P(Qint)	I²(Qint)	df	Group Label 1	Group Label 2	Left Graph Label	Right Graph Label	Year of study	User defined order	Random sequence generation (selection bias)	Allocation concealment (selection bias)	Blinding of participants and personnel (performance bias)	Blinding of outcome assessment (detection bias)	Incomplete outcome data (attrition bias)	Selective reporting (reporting bias)
1	0	0	Intravenous midazolam versus placebo
1	1	0	Level of sedation (Ramsay scale scores range from 1 to 6, with higher scores indicating the participant was more sedated)	CON	IV	Mean Difference	Fixed	No totals	95%	95%	No																											Midazolam	Placecbo	Favours midazolam	Favours placeo
1	1	0	Rolo 2012										0	2.77	1.19	50	0	1.72	0.5	50	0	0.033322	1.05	0.18254315	0.69222201	1.40777799	0															2012	49493	Unclear risk	Unclear risk	Unclear risk	Unclear risk	Low risk	Unclear risk
1	2	0	Anxious	DIC	MH	Risk Ratio	Random	Totals and subtotals	95%	95%	Yes	No	7			60	21			63			0.43171161		0.09385484	1.9857783	100	4.05299735	0.04409308	75.32690218	0.91550779	1.07887008	0.28064566	0	1	0	1	Midazolam	Placebo	Favours [midazolam]	Favours [placebo]
1	2	0	Manning 2016										4	0	0	10	6	0	0	13	0	0.23974359	0.86666667	0.48963618	0.33195027	2.26272183	52.47363892															2016	109	Low risk	Low risk	Low risk	Low risk	Low risk	Low risk
1	2	0	Rolo 2012										3	0	0	50	15	0	0	50	0	0.36	0.2	0.6	0.0617034	0.64826253	47.52636108															2012	110	Unclear risk	Unclear risk	Unclear risk	Unclear risk	Low risk	Unclear risk
1	3	0	Difficulty performing procedures	DIC	MH	Risk Ratio	Fixed	Totals and subtotals	95%	95%	Yes	No	11			112	24			111			0.49638		0.28732261	0.85754863	100	3.61722232	0.16388165	44.70895555	0	2.51087352	0.01204328	0	1	0	2	Midazolam	Placebo	Favours [midazolam]	Favours [placebo]
1	3	0	Bhalla 2006										3	0	0	85	8	0	0	82	0	0.43437351	0.36176471	0.65907018	0.09940876	1.31652088	35.06133585															2006	111	Low risk	Unclear risk	Low risk	Low risk	Low risk	Unclear risk
1	3	0	Eisapour 2015										1	0	0	16	5	0	0	16	0	1.075	0.2	1.03682207	0.02621111	1.5260703	21.526629															2015	49486	High risk	Unclear risk	Unclear risk	Unclear risk	Low risk	Low risk
1	3	0	Manning 2016										7	0	0	11	11	0	0	13	0	0.06593407	0.75206612	0.2567763	0.45466094	1.24401152	43.41203515															2016	112	Low risk	Low risk	Low risk	Low risk	Low risk	Low risk
1	4	0	Discomfort	DIC	MH	Risk Ratio	Fixed	Totals and subtotals	95%	95%	Yes	No	7			95	16			95			0.51478823		0.25389135	1.04378082	100	0.39681899	0.52873706	0	0	1.84115006	0.06559957	0	1	0	1	Midazolam	Placebo	Favours [mindazolam]	Favours [placebo]
1	4	0	Bhalla 2006										3	0	0	85	4	0	0	82	0	0.55937351	0.72352941	0.74791277	0.16704431	3.13386793	28.06891601															2006	115	Low risk	Unclear risk	Low risk	Low risk	Low risk	Unclear risk
1	4	0	Manning 2016										4	0	0	10	12	0	0	13	0	0.15641026	0.43333333	0.39548737	0.19961016	0.94072255	71.93108399															2016	116	Low risk	Low risk	Low risk	Low risk	Low risk	Low risk
1	5	0	Anterograde amnesia	DIC	MH	Risk Ratio	Fixed	No totals	95%	95%	No	No																										Midzolam	Placebo	Favours midazolam	Favours placebo
1	5	0	Manning 2016										7	0	0	10	11	0	0	13	0	0.05684316	0.82727273	0.23841803	0.51845004	1.32005037	0															2016	49494	Low risk	Low risk	Low risk	Low risk	Low risk	Low risk
1	6	0	Participant satisfaction	DIC	MH	Risk Ratio	Fixed	Totals and subtotals	95%	95%	Yes	No	60			60	52			63			1.20612166		1.06904597	1.36077353	100	0.0865657	0.76858944	0	0	3.04465036	0.00232951	0	1	0	1	Midazolam	Placebo	Favours [placebo]	Favours [midazolam]
1	6	0	Manning 2016										10	0	0	10	11	0	0	13	0	0.01985695	1.16205534	0.14091471	0.88161708	1.53169969	19.60480434															2016	113	Low risk	Low risk	Low risk	Low risk	Low risk	Low risk
1	6	0	Rolo 2012										50	0	0	50	41	0	0	50	0	0.00468268	1.21686747	0.06843011	1.06413192	1.39152526	80.39519566															2012	114	Unclear risk	Unclear risk	Unclear risk	Unclear risk	Low risk	Unclear risk
1	7	0	Participant satisfaction (four-point scale with lower scores indicating greater satisfaction)	CON	IV	Mean Difference	Fixed	No totals	95%	95%	No																											Intravenous midazolam	Placebo	Favours midazolam	Favours placebo
1	7	0	Yuno 1996										0	1.45	0.15	20	0	3.1	0.6	20	0	0.019125	-1.65	0.13829317	-1.92104963	-1.37895037	0															1996	23889	Unclear risk	Low risk	Unclear risk	Unclear risk	Low risk	Unclear risk
1	8	0	Proceduralist satisfaction (four-point scale with lower scores indicating greater satisfaction)	CON	IV	Mean Difference	Fixed	No totals	95%	95%	No																											Intravenous midazolam	Placebo	Favours midazolam	Favours placebo
1	8	0	Yuno 1996										0	0.9	0.22	20	0	2.7	0.22	20	0	0.00484	-1.8	0.06957011	-1.93635491	-1.66364509	0															1996	23890	Unclear risk	Low risk	Unclear risk	Unclear risk	Low risk	Unclear risk
2	0	0	Oral midazolam versus chloral hydrate
2	1	0	Moderate sedation	DIC	MH	Risk Ratio	Random	Totals and subtotals	95%	95%	Yes	No	16			114	68			114			0.29694838		0.10725919	0.82210523	100	2.78597572	0.09509285	64.10593267	0.36501806	2.33699179	0.01943961	0	1	0	1	Midazolam	Chloral hydrate	Favours midazolam	Favours chloral hydrate
2	1	0	Derakhshanfar 2013										12	0	0	80	61	0	0	80	0	0.07472678	0.19672131	0.27336199	0.11512384	0.33615344	61.38512601															2013	67	Unclear risk	Unclear risk	High risk	High risk	Low risk	Unclear risk
2	1	0	Salehi 2017										4	0	0	34	7	0	0	34	0	0.33403361	0.57142857	0.57795641	0.18407913	1.77386	38.61487399															2017	68	Unclear risk	Unclear risk	Unclear risk	Low risk	High risk	Unclear risk
2	2	0	Anxiety	CON	IV	Std. Mean Difference	Fixed	Totals and subtotals	95%	95%	Yes		0			39	0			29			-0.2625297		-0.75419567	0.22913627	100	0.35486099	0.55137448	0	0	1.04654133	0.29531119	0	1	0	1	Midazolam	Chloral hydrate	Favours midazolam	Favours chloral hydrate
2	2	0	Akil 2005										0	47.56	11.68	17	0	49.39	16	18	0	0.114639	-0.12706676	0.33858382	-0.79067885	0.53654532	54.8923375															2005	73	Unclear risk	Unclear risk	High risk	High risk	Low risk	Unclear risk
2	2	0	D'Agostino 2000										0	1.4	2.26	22	0	2.5	2.97	11	0	0.13950629	-0.42737702	0.37350541	-1.15943417	0.30468013	45.1076625															2000	74	Low risk	Unclear risk	Low risk	Low risk	Low risk	Unclear risk
2	3	0	Incomplete procedure	DIC	MH	Risk Ratio	Fixed	Totals and subtotals	95%	95%	Yes	No	37			144	7			124			4.01212079		1.91545299	8.40381537	100	1.20130942	0.75269034	0	0	3.68290904	0.00023059	0	0	100	3	Midazolam	Chloral hydrate	Favours [midazolam]	Favours [chloral hydrate]
2	3	0	Wheeler 2001										3	0	0	25	1	0	0	15	0	1.22666667	1.8	1.10754985	0.20536402	15.77686267	14.89224683															2001	14	Low risk	Unclear risk	Low risk	Unclear risk	Low risk	Unclear risk
2	3	0	Akil 2005										1	0	0	17	0	0	0	18	0	2.55847953	3.16666667	1.59952478	0.13774771	72.79814524	5.79590147															2005	151	Unclear risk	Unclear risk	High risk	High risk	Low risk	Unclear risk
2	3	0	Derakhshanfar 2013										22	0	0	80	6	0	0	80	0	0.18712121	3.66666667	0.43257509	1.57059005	8.56012326	71.48278479															2013	13	Unclear risk	Unclear risk	High risk	High risk	Low risk	Unclear risk
2	3	0	D'Agostino 2000										11	0	0	22	0	0	0	11	0	1.96014493	12	1.40005176	0.7717116	186.5982059	7.82906691															2000	12	Low risk	Unclear risk	Low risk	Low risk	Low risk	Unclear risk
2	4	0	Disinhibition or excitation	DIC	IV	Odds Ratio	Fixed	No totals	95%	95%	No	No																										Oral midazolam	Chloral hydrate	Favours midazolam	Favours chloral hydrate
2	4	0	Derakhshanfar 2013										10	0	0	80	10	0	0	80	0	0.22857143	1	0.47809144	0.39178502	2.55242021	0															2013	49503	Unclear risk	Unclear risk	High risk	High risk	Low risk	Unclear risk
2	5	0	Tolerance	CON	IV	Mean Difference	Fixed	No totals	95%	95%	No																											Oral midazolam	Chloral hydrate	Favours midazolam	Favours chloral hydrate
2	5	0	Akil 2005										0	2.25	0.86	17	0	2.5	1.1	18	0	0.1107281	-0.25	0.33275833	-0.90219434	0.40219434	0															2005	49504	Unclear risk	Unclear risk	High risk	High risk	Low risk	Unclear risk
2	6	0	Participant cooperation	CON	IV	Mean Difference	Fixed	No totals	95%	95%	No																											Oral midazolam	Chloral hydrate	Favours midazolam	Favours chloral hydrate
2	6	0	Akil 2005										0	4.94	1.12	17	0	4.78	1	18	0	0.12934379	0.16	0.35964398	-0.54488924	0.86488924	0															2005	49505	Unclear risk	Unclear risk	High risk	High risk	Low risk	Unclear risk
3	0	0	Oral midazolam versus placebo
3	1	0	Level of sedation (0-3 with higher scores indicating greater sedative effect)	CON	IV	Mean Difference	Fixed	No totals	95%	95%	No																											Oral midazolam	Placebo	Favours midazolam	Favours placebo
3	1	0	Kuganeswaran 1999										0	0.24	0.04	51	0	0.04	0.03	48	0	0.00005012	0.2	0.00707973	0.18612399	0.21387601	0															1999	49512	Low risk	Unclear risk	Low risk	Low risk	Low risk	Unclear risk
3	2	0	Anxiety	CON	IV	Std. Mean Difference	Random	Totals and subtotals	95%	95%	Yes		0			215	0			221			-1.00821706		-1.85740569	-0.15902842	100	39.68199061	0.00000001	92.43989539	0.68113433	2.32700843	0.01996482	0	1	0	3	Midazolam	Placebo	Favours midazolam	Favours placebo
3	2	0	Akil 2005										0	47.56	1.68	17	0	52.78	9.61	18	0	0.12293546	-0.72905536	0.35062153	-1.41626093	-0.0418498	23.34631947															2005	69	Unclear risk	Unclear risk	High risk	High risk	Low risk	Unclear risk
3	2	0	Kuganeswaran 1999										0	1.52	2.63	48	0	3.97	3.14	51	0	0.04412691	-0.8370971	0.21006406	-1.24881509	-0.4253791	25.88318398															1999	70	Low risk	Unclear risk	Low risk	Low risk	Low risk	Unclear risk
3	2	0	Puttapitakpong 2015										0	1.2	1.42	130	0	4.62	1.9	130	0	0.02345601	-2.03310707	0.15315356	-2.33328254	-1.73293161	26.64253104															2015	71	Low risk	Unclear risk	Low risk	Low risk	Low risk	Low risk
3	2	0	Templeton 2010										0	1.7	2.4	20	0	2.6	2.9	22	0	0.09688693	-0.33020147	0.31126665	-0.9402729	0.27986996	24.1279655															2010	72	Low risk	Low risk	Low risk	Unclear risk	High risk	Unclear risk
3	3	0	Pain	CON	IV	Mean Difference	Fixed	No totals	95%	95%	No																											Oral midazolam	Placebo	Favours midazolam	Favours placebo
3	3	0	Kuganeswaran 1999										0	2.56	0.49	51	0	4.62	1.49	48	0	0.05095993	-2.06	0.22574305	-2.50244826	-1.61755174	0															1999	23907	Low risk	Unclear risk	Low risk	Low risk	Low risk	Unclear risk
3	4	0	Anterograde amnesia (remembered procedure)	DIC	MH	Risk Ratio	Random	Totals and subtotals	95%	95%	Yes	No	53			181	150			178			0.3169239		0.0099244	10.12058743	100	148.61588564	-0	99.32712442	6.20422337	0.65023085	0.51554312	0	1	0	1	Midazolam	Placebo	Favours [midazolam]	Favours [placebo]
3	4	0	Kuganeswaran 1999										41	0	0	51	44	0	0	48	0	0.00667634	0.87700535	0.08170887	0.74722522	1.02932604	50.28299503															1999	187	Low risk	Unclear risk	Low risk	Low risk	Low risk	Unclear risk
3	4	0	Puttapitakpong 2015										12	0	0	130	106	0	0	130	0	0.07738268	0.11320755	0.27817743	0.06562817	0.1952812	49.71700497															2015	188	Low risk	Unclear risk	Low risk	Low risk	Low risk	Low risk
3	5	0	Tolerance	CON	IV	Mean Difference	Fixed	No totals	95%	95%	No																											Oral midazolam	Placebo	Favours midazolam	Favours placebo
3	5	0	Akil 2005										0	2.25	0.86	17	0	2.12	1.05	18	0	0.10475588	0.13	0.32366013	-0.50436221	0.76436221	0															2005	49513	Unclear risk	Unclear risk	High risk	High risk	Low risk	Unclear risk
3	6	0	Tolerance of procedure (defined as not willing to repeat the procedure with the same sedation)	DIC	MH	Risk Ratio	Fixed	No totals	95%	95%	No	No																										Oral midazolam	Placebo	Favours midazolam	Favours placebo
3	6	0	Puttapitakpong 2015										1	0	0	130	10	0	0	130	0	1.08461538	0.1	1.0414487	0.01298725	0.76998584	0															2015	23911	Low risk	Unclear risk	Low risk	Low risk	Low risk	Low risk
3	7	0	Participant cooperation	CON	IV	Mean Difference	Fixed	No totals	95%	95%	No																											Oral midazolam	Placebo	Favours midazolam	Favours placebo
3	7	0	Akil 2005										0	4.94	1.12	17	0	4.12	1.05	18	0	0.13503824	0.82	0.36747549	0.09976128	1.54023872	0															2005	49514	Unclear risk	Unclear risk	High risk	High risk	Low risk	Unclear risk
3	8	0	Participant satisfaction	CON	IV	Mean Difference	Fixed	No totals	95%	95%	No																											Oral midazolam	Placebo	Favours midazolam	Favours placebo
3	8	0	Puttapitakpong 2015										0	7.72	1.01	130	0	5.22	1.59	130	0	0.02729385	2.5	0.16520849	2.1761973	2.8238027	0															2015	49515	Low risk	Unclear risk	Low risk	Low risk	Low risk	Low risk
3	9	0	Participant satisfaction (measured by participants' perception that they received inadequate sedation for their procedure)	DIC	IV	Risk Ratio	Fixed	No totals	95%	95%	No	No																										Oral midazolam	Placebo	Favours midazolam	Favours placebo
3	9	0	Kuganeswaran 1999										14	0	0	51	31	0	0	48	0	0.06324546	0.42504744	0.2514865	0.25964006	0.69582992	0															1999	23914	Low risk	Unclear risk	Low risk	Low risk	Low risk	Unclear risk
3	10	0	Proceduralist satisfaction	CON	IV	Mean Difference	Fixed	No totals	95%	95%	No																											Experimental	Control	Favours midazolam	Favours placebo
3	10	0	Puttapitakpong 2015										0	7.53	0.99	130	0	5.23	1.29	130	0	0.02034	2.3	0.14261837	2.02047313	2.57952687	0															2015	49516	Low risk	Unclear risk	Low risk	Low risk	Low risk	Low risk
4	0	0	Intravenous midazolam versus diazepam
4	1	0	Level of sedation (defined as 'satisfactory sedation state')	DIC	MH	Odds Ratio	Fixed	No totals	95%	95%	No	No																										Intravenuos midazolam	Placebo	Favours midazolam	Favours diazepam
4	1	0	Mignonsin 1994										35	0	0	50	25	0	0	50	0	0.1752381	2.33333333	0.41861449	1.02719165	5.30031999	0															1994	49570	High risk	Unclear risk	High risk	High risk	Low risk	Unclear risk
4	2	0	Number of participants rated as 'anxious'	DIC	MH	Risk Ratio	Fixed	Totals and subtotals	95%	95%	Yes	No	12			91	14			84			0.7985348		0.39348606	1.62053471	100	0.61362118	0.43342781	0	0	0.62304055	0.53325788	0	1	0	1	Midazolam	Diazepam	Favours midazolam	Favours diazepam
4	2	0	Takrouri 1988										4	0	0	41	6	0	0	34	0	0.36286466	0.55284553	0.60238248	0.16976764	1.80033242	45.05494505															1988	306	Low risk	Unclear risk	High risk	High risk	Low risk	Unclear risk
4	2	0	Whitwam 1983										8	0	0	50	8	0	0	50	0	0.21	1	0.45825757	0.40731504	2.45510206	54.94505495															1983	307	Unclear risk	Unclear risk	Unclear risk	Low risk	Low risk	Unclear risk
4	3	0	Difficulty performing procedures (rated as difficult to perform procedure)	DIC	MH	Risk Ratio	Fixed	Totals and subtotals	95%	95%	Yes	No	23			144	32			133			0.66186352		0.40758667	1.07477345	100	1.68375028	0.43090204	0	0	1.66843943	0.09522853	0	1	0	2	Midazolam	Diazepam	Favours midazolam	Favours diazepam
4	3	0	Lee 1989										8	0	0	53	15	0	0	49	0	0.15239058	0.49308176	0.39037236	0.22942111	1.05975261	47.02583759															1989	105	Unclear risk	Unclear risk	High risk	High risk	Low risk	Unclear risk
4	3	0	Takrouri 1988										8	0	0	41	6	0	0	34	0	0.23786466	1.10569106	0.48771371	0.42510003	2.87591771	19.78989211															1988	117	Low risk	Unclear risk	High risk	High risk	Low risk	Unclear risk
4	3	0	Whitwam 1983										7	0	0	50	11	0	0	50	0	0.19376623	0.63636364	0.44018886	0.26854429	1.50797726	33.1842703															1983	138	Unclear risk	Unclear risk	Unclear risk	Low risk	Low risk	Unclear risk
4	4	0	Discomfort/Pain	DIC	MH	Risk Ratio	Random	Totals and subtotals	95%	95%	Yes	No	29			257	75			258			0.43740065		0.16695045	1.14596476	100	23.19494936	0.00030979	78.44358303	1.04394338	1.68270889	0.09243146	0	1	0	5	Midazolam	Diazepam	Favours midazolam	Favours diazpeam
4	4	0	Bhalla 2006										6	0	0	85	6	0	0	85	0	0.30980392	1	0.55660032	0.33590846	2.97700151	17.8384194															2006	60	Low risk	Unclear risk	Low risk	Low risk	Low risk	Unclear risk
4	4	0	Cole 1983										8	0	0	19	6	0	0	21	0	0.19141604	1.47368421	0.43751119	0.62516439	3.47387854	19.54792406															1983	61	Unclear risk	Unclear risk	Low risk	Low risk	Low risk	Unclear risk
4	4	0	Lee 1989										2	0	0	53	16	0	0	49	0	0.52322391	0.11556604	0.72334218	0.02799756	0.47702397	15.40914761															1989	62	Unclear risk	Unclear risk	High risk	High risk	Low risk	Unclear risk
4	4	0	Mignonsin 1994										5	0	0	50	33	0	0	50	0	0.19030303	0.15151515	0.43623736	0.06443623	0.35627223	19.56555184															1994	68764	High risk	Unclear risk	High risk	High risk	Low risk	Unclear risk
4	4	0	Sainpy 1984										8	0	0	32	10	0	0	32	0	0.1625	0.8	0.40311289	0.36304434	1.76287005	20.01644879															1984	63	Unclear risk	Low risk	Unclear risk	Unclear risk	Low risk	Unclear risk
4	4	0	Tolia 1990										0	0	0	18	4	0	0	21	0	2.1241361	0.12865497	1.45744163	0.0073935	2.23873729	7.6225083															1990	64	Unclear risk	Unclear risk	Low risk	Low risk	High risk	Unclear risk
4	5	0	Anterograde amnesia (defined as the number of participants who recalled procedure)	DIC	MH	Risk Ratio	Random	Totals and subtotals	95%	95%	Yes	No	75			346	143			341			0.55399781		0.32641477	0.9402564	100	32.51416826	0.00016221	72.31975941	0.45212403	2.18820763	0.02865448	0	1	0	9	Midazolam	Diazepam	Favours midazolam	Favours diazepam
4	5	0	Aktogu 1994										2	0	0	16	5	0	0	16	0	0.575	0.4	0.75828754	0.09049081	1.7681354	7.09216652															1994	52	Unclear risk	Unclear risk	Unclear risk	Unclear risk	Low risk	Unclear risk
4	5	0	Córdova 1992										8	0	0	30	24	0	0	30	0	0.1	0.33333333	0.31622777	0.17935157	0.61951569	13.19365622															1992	54	Unclear risk	Unclear risk	Unclear risk	Unclear risk	Low risk	Unclear risk
4	5	0	Gilvarry 1990										3	0	0	30	11	0	0	30	0	0.35757576	0.27272727	0.59797639	0.08447538	0.8804952	8.99658709															1990	161	Unclear risk	Unclear risk	High risk	Low risk	Low risk	Unclear risk
4	5	0	Korttila 1985										4	0	0	24	8	0	0	27	0	0.2962963	0.5625	0.54433105	0.19354729	1.6347749	9.73321327															1985	162	Unclear risk	Unclear risk	Low risk	Low risk	Low risk	Unclear risk
4	5	0	Lee 1989										0	0	0	53	15	0	0	49	0	2.02599761	0.02986858	1.42337543	0.001835	0.48617644	2.93953878															1989	163	Unclear risk	Unclear risk	High risk	High risk	Low risk	Unclear risk
4	5	0	Mignonsin 1994										17	0	0	50	3	0	0	50	0	0.35215686	5.66666667	0.59342806	1.77092752	18.13236895	9.05720218															1994	68753	High risk	Unclear risk	High risk	High risk	Low risk	Unclear risk
4	5	0	Sainpy 1984										5	0	0	34	11	0	0	34	0	0.23208556	0.45454545	0.48175259	0.17681079	1.16854615	10.64664211															1984	53	Unclear risk	Low risk	Unclear risk	Unclear risk	Low risk	Unclear risk
4	5	0	Takrouri 1988										11	0	0	41	27	0	0	34	0	0.07414412	0.33785005	0.27229418	0.19812841	0.57610442	13.84186873															1988	164	Low risk	Unclear risk	High risk	High risk	Low risk	Unclear risk
4	5	0	Tolia 1990										7	0	0	18	4	0	0	21	0	0.28968254	2.04166667	0.53822165	0.71096749	5.86300053	9.8199921															1990	165	Unclear risk	Unclear risk	Low risk	Low risk	High risk	Unclear risk
4	5	0	Whitwam 1983										18	0	0	50	35	0	0	50	0	0.04412698	0.51428571	0.21006424	0.34071987	0.77626761	14.679133															1983	166	Unclear risk	Unclear risk	Unclear risk	Low risk	Low risk	Unclear risk
4	6	0	Anterograde amnesia (worst case scenario - withdrawn participants recalled procedure)	DIC	MH	Risk Ratio	Random	Totals and subtotals	95%	95%	Yes	No	77			348	143			341			0.56478018		0.32767054	0.97346759	100	34.85620228	0.00006317	74.17963114	0.49360617	2.05677185	0.03970818	0	1	0	9	Midazolam	Diazepam	Favours midazolam	Favours diazepam
4	6	0	Aktogu 1994										2	0	0	16	5	0	0	16	0	0.575	0.4	0.75828754	0.09049081	1.7681354	7.22049462															1994	52	Unclear risk	Unclear risk	Unclear risk	Unclear risk	Low risk	Unclear risk
4	6	0	Córdova 1992										8	0	0	30	24	0	0	30	0	0.1	0.33333333	0.31622777	0.17935157	0.61951569	12.99828996															1992	54	Unclear risk	Unclear risk	Unclear risk	Unclear risk	Low risk	Unclear risk
4	6	0	Gilvarry 1990										3	0	0	30	11	0	0	30	0	0.35757576	0.27272727	0.59797639	0.08447538	0.8804952	9.06488362															1990	161	Unclear risk	Unclear risk	High risk	Low risk	Low risk	Unclear risk
4	6	0	Korttila 1985										4	0	0	24	8	0	0	27	0	0.2962963	0.5625	0.54433105	0.19354729	1.6347749	9.76812384															1985	162	Unclear risk	Unclear risk	Low risk	Low risk	Low risk	Unclear risk
4	6	0	Lee 1989										0	0	0	53	15	0	0	49	0	2.02599761	0.02986858	1.42337543	0.001835	0.48617644	3.06233272															1989	163	Unclear risk	Unclear risk	High risk	High risk	Low risk	Unclear risk
4	6	0	Mignonsin 1994										17	0	0	50	3	0	0	50	0	0.35215686	5.66666667	0.59342806	1.77092752	18.13236895	9.1229633															1994	68753	High risk	Unclear risk	High risk	High risk	Low risk	Unclear risk
4	6	0	Sainpy 1984										5	0	0	34	11	0	0	34	0	0.23208556	0.45454545	0.48175259	0.17681079	1.16854615	10.63242804															1984	53	Unclear risk	Low risk	Unclear risk	Unclear risk	Low risk	Unclear risk
4	6	0	Takrouri 1988										11	0	0	41	27	0	0	34	0	0.07414412	0.33785005	0.27229418	0.19812841	0.57610442	13.59024428															1988	164	Low risk	Unclear risk	High risk	High risk	Low risk	Unclear risk
4	6	0	Tolia 1990										9	0	0	20	4	0	0	21	0	0.26349206	2.3625	0.51331478	0.8638483	6.46109535	10.19136589															1990	165	Unclear risk	Unclear risk	Low risk	Low risk	High risk	Unclear risk
4	6	0	Whitwam 1983										18	0	0	50	35	0	0	50	0	0.04412698	0.51428571	0.21006424	0.34071987	0.77626761	14.34887372															1983	166	Unclear risk	Unclear risk	Unclear risk	Low risk	Low risk	Unclear risk
4	7	0	Anterograde amnesia (best case scenario - withdrawn participants did not recall procedure)	DIC	MH	Risk Ratio	Random	Totals and subtotals	95%	95%	Yes	No	75			348	143			341			0.54774958		0.32538042	0.92208867	100	31.41254092	0.00025145	71.3490226	0.43153345	2.2652121	0.02349967	0	1	0	9	Midazolam	Diazepam	Favours midazolam	Favours diazepam
4	7	0	Aktogu 1994										2	0	0	16	5	0	0	16	0	0.575	0.4	0.75828754	0.09049081	1.7681354	7.01546101															1994	52	Unclear risk	Unclear risk	Unclear risk	Unclear risk	Low risk	Unclear risk
4	7	0	Córdova 1992										8	0	0	30	24	0	0	30	0	0.1	0.33333333	0.31622777	0.17935157	0.61951569	13.28476353															1992	54	Unclear risk	Unclear risk	Unclear risk	Unclear risk	Low risk	Unclear risk
4	7	0	Gilvarry 1990										3	0	0	30	11	0	0	30	0	0.35757576	0.27272727	0.59797639	0.08447538	0.8804952	8.94843972															1990	161	Unclear risk	Unclear risk	High risk	Low risk	Low risk	Unclear risk
4	7	0	Korttila 1985										4	0	0	24	8	0	0	27	0	0.2962963	0.5625	0.54433105	0.19354729	1.6347749	9.70185159															1985	162	Unclear risk	Unclear risk	Low risk	Low risk	Low risk	Unclear risk
4	7	0	Lee 1989										0	0	0	53	15	0	0	49	0	2.02599761	0.02986858	1.42337543	0.001835	0.48617644	2.87332937															1989	163	Unclear risk	Unclear risk	High risk	High risk	Low risk	Unclear risk
4	7	0	Mignonsin 1994										17	0	0	50	3	0	0	50	0	0.35215686	5.66666667	0.59342806	1.77092752	18.13236895	9.01031449															1994	68753	High risk	Unclear risk	High risk	High risk	Low risk	Unclear risk
4	7	0	Sainpy 1984										5	0	0	34	11	0	0	34	0	0.23208556	0.45454545	0.48175259	0.17681079	1.16854615	10.64058754															1984	53	Unclear risk	Low risk	Unclear risk	Unclear risk	Low risk	Unclear risk
4	7	0	Takrouri 1988										11	0	0	41	27	0	0	34	0	0.07414412	0.33785005	0.27229418	0.19812841	0.57610442	13.9640289															1988	164	Low risk	Unclear risk	High risk	High risk	Low risk	Unclear risk
4	7	0	Tolia 1990										7	0	0	20	4	0	0	21	0	0.2952381	1.8375	0.54335816	0.63346123	5.3300914	9.71597778															1990	165	Unclear risk	Unclear risk	Low risk	Low risk	High risk	Unclear risk
4	7	0	Whitwam 1983										18	0	0	50	35	0	0	50	0	0.04412698	0.51428571	0.21006424	0.34071987	0.77626761	14.84524608															1983	166	Unclear risk	Unclear risk	Unclear risk	Low risk	Low risk	Unclear risk
4	8	0	Disinhibition or excitation	DIC	MH	Risk Ratio	Fixed	No totals	95%	95%	No	No																										Intravenous midazolam	Diazepam	Favours midazolam	Favours placebo
4	8	0	Mignonsin 1994										41	0	0	50	32	0	0	50	0	0.01564024	1.28125	0.12506096	1.00272489	1.63714053	0															1994	23958	High risk	Unclear risk	High risk	High risk	Low risk	Unclear risk
4	9	0	Quality of recovery (rated as delayed recovery)	DIC	MH	Risk Ratio	Random	Totals and subtotals	95%	95%	Yes	No	8			84	13			82			0.71628454		0.07735073	6.63295031	100	6.05599541	0.04841262	66.97487591	2.569867	0.29383491	0.76888406	0	1	0	2	Midazolam	Diazepam	Favours midazolam	Favours diazepam
4	9	0	Cole 1983										4	0	0	19	7	0	0	21	0	0.29260652	0.63157895	0.54093116	0.21876922	1.82334597	45.05119516															1983	93	Unclear risk	Unclear risk	Low risk	Low risk	Low risk	Unclear risk
4	9	0	Korttila 1985										4	0	0	24	0	0	0	27	0	2.14650794	10.08	1.46509656	0.57064771	178.05451339	27.34257873															1985	100	Unclear risk	Unclear risk	Low risk	Low risk	Low risk	Unclear risk
4	9	0	Takrouri 1988										0	0	0	41	6	0	0	34	0	2.1014652	0.06410256	1.44964313	0.00374056	1.09853493	27.60622611															1988	122	Low risk	Unclear risk	High risk	High risk	Low risk	Unclear risk
4	10	0	Participant co-operation (not co-operative)	DIC	MH	Risk Ratio	Random	Totals and subtotals	95%	95%	Yes	No	46			247	54			239			0.92898425		0.51403076	1.67891068	100	10.43174038	0.03375039	61.65548743	0.25314327	0.24396025	0.8072616	0	1	0	4	Midazolam	Diazepam	Favours midazolam	Favours diazepam
4	10	0	Bhalla 2006										3	0	0	85	3	0	0	85	0	0.64313725	1	0.80195839	0.20766905	4.81535397	10.17237825															2006	75	Low risk	Unclear risk	Low risk	Low risk	Low risk	Unclear risk
4	10	0	Lee 1989										11	0	0	53	24	0	0	49	0	0.09329967	0.42374214	0.30544995	0.23286391	0.77108298	26.31690072															1989	156	Unclear risk	Unclear risk	High risk	High risk	Low risk	Unclear risk
4	10	0	Takrouri 1988										9	0	0	41	2	0	0	34	0	0.5573091	3.73170732	0.74653138	0.86389092	16.11967337	11.24964874															1988	158	Low risk	Unclear risk	High risk	High risk	Low risk	Unclear risk
4	10	0	Tolia 1990										11	0	0	18	11	0	0	21	0	0.07864358	1.16666667	0.28043462	0.67334929	2.02140425	27.47940276															1990	159	Unclear risk	Unclear risk	Low risk	Low risk	High risk	Unclear risk
4	10	0	Whitwam 1983										12	0	0	50	14	0	0	50	0	0.1147619	0.85714286	0.33876526	0.44126115	1.66498654	24.78166952															1983	160	Unclear risk	Unclear risk	Unclear risk	Low risk	Low risk	Unclear risk
4	11	0	Proceduralist satisfaction	CON	IV	Mean Difference	Fixed	Totals and subtotals	95%	95%	Yes		0			43	0			48			1.08787615		-10.42793524	12.60368754	100	0.29103728	0.58955666	0	0	0.18515396	0.85310828	0	1	0	1	Midazolam	Diazepam	Favours diazepam	Favours midazolam
4	11	0	Cole 1983										0	94	36.61	19	0	88.1	30.24	21	0	114.08728947	5.9	10.68116517	-15.03469905	26.83469905	30.25907463															1983	56	Unclear risk	Unclear risk	Low risk	Low risk	Low risk	Unclear risk
4	11	0	Korttila 1985										0	76	26	24	0	77	24	27	0	49.5	-1	7.03562364	-14.78956894	12.78956894	69.74092537															1985	57	Unclear risk	Unclear risk	Low risk	Low risk	Low risk	Unclear risk
4	12	0	Participant satisfaction	CON	IV	Mean Difference	Fixed	Totals and subtotals	95%	95%	Yes		0			43	0			48			2.17099737		-0.50599183	4.84798658	100	1.13729849	0.28622394	12.07233545	0	1.58950087	0.11194736	0	1	0	1	Midazolam	Diazepam	Favours diazepam	Favours midazolam
4	12	0	Cole 1983										0	25.4	3.05	19	0	23.5	5.5	21	0	1.93008145	1.9	1.38927371	-0.82292644	4.62292644	96.65435342															1983	58	Unclear risk	Unclear risk	Low risk	Low risk	Low risk	Unclear risk
4	12	0	Korttila 1985										0	82	22	24	0	72	31	27	0	55.75925926	10	7.46721228	-4.63546714	24.63546714	3.34564658															1985	59	Unclear risk	Unclear risk	Low risk	Low risk	Low risk	Unclear risk
5	0	0	Intravenous midazolam versus fentanyl
5	1	0	Anterograde amnesia (defined by number of participants who recalled the procedure)	DIC	MH	Risk Ratio	Fixed	Totals and subtotals	95%	95%	Yes	No	32			60	66			66			0.5367928		0.42398533	0.67961434	100	0	1	0	0	5.16875489	0.00000024	0	1	0	0	Intravenous midazolam	Fentanyl	Favours midazolam	Favours fentanyl
5	1	0	Lazaraki 2007										32	0	0	60	66	0	0	66	0	0.01448801	0.5367928	0.12036615	0.42398533	0.67961434	100															2007	49575	Unclear risk	Unclear risk	Unclear risk	Low risk	Low risk	Unclear risk
5	2	0	Participant satisfaction	DIC	MH	Risk Ratio	Fixed	No totals	95%	95%	No	No																										Intravenous midazolam	fentanyl	Favours midazolam	Favours fentanyl
5	2	0	Lazaraki 2007										5	0	0	60	4	0	0	66	0	0.41818182	1.375	0.64666979	0.3871296	4.8837005	0															2007	49577	Unclear risk	Unclear risk	Unclear risk	Low risk	Low risk	Unclear risk
6	0	0	Intravenous midazolam versus flunitrazepam
6	1	0	Difficulty performing procedures	DIC	MH	Risk Ratio	Fixed	Totals and subtotals	95%	95%	Yes	No	8			41	7			45			1.2543554		0.4989349	3.15353259	100	0	0	100	0	0.48179834	0.62994921	0	1	0	0	Intravenous midazolam	Flunitrazepam	Favours midazolam	Favours flunitrazepam
6	1	0	Takrouri 1988										8	0	0	41	7	0	0	45	0	0.22124468	1.2543554	0.47036653	0.4989349	3.15353259	100															1988	49579	Low risk	Unclear risk	High risk	High risk	Low risk	Unclear risk
6	2	0	Anterograde amnesia (defined by number of participants who recalled the procedure)	DIC	MH	Risk Ratio	Fixed	No totals	95%	95%	No	No																										Intravenous midazolam	Flunitrazepam	Favours midazolam	Favours flunitrazepam
6	2	0	Takrouri 1988										11	0	0	41	36	0	0	45	0	0.0720744	0.33536585	0.26846676	0.19815248	0.56759448	0															1988	49580	Low risk	Unclear risk	High risk	High risk	Low risk	Unclear risk
6	3	0	Quality of recovery (delayed recovery)	DIC	MH	Risk Ratio	Fixed	Totals and subtotals	95%	95%	Yes	No	0			41	17			45			0.03129252		0.00194167	0.50431913	100	0	1	0	0	2.44261415	0.01458132	0	1	0	0	Intravenous midazolam	Flunitrazepam	Favours midazolam	Favours flunitrazepam
6	3	0	Takrouri 1988										0	0	0	41	17	0	0	45	0	2.0115942	0.03129252	1.41830681	0.00194167	0.50431913	100															1988	49581	Low risk	Unclear risk	High risk	High risk	Low risk	Unclear risk
6	4	0	Participant co-operation (defined as the number of participants who were rated as 'not co-operative')	DIC	MH	Risk Ratio	Fixed	Totals and subtotals	95%	95%	Yes	No	9			41	12			45			0.82317073		0.3874468	1.7489112	100	0	1	0	0	0.50610427	0.61278345	0	1	0	0	Intravenous midazolam	Flunitrazepam	Favours midazolam	Favours flunitrazepam
6	4	0	Takrouri 1988										9	0	0	41	12	0	0	45	0	0.14783198	0.82317073	0.38448924	0.3874468	1.7489112	100															1988	49582	Low risk	Unclear risk	High risk	High risk	Low risk	Unclear risk
7	0	0	Intravenous midazolam versus pethidine hydrochloride
7	1	0	Discomfort/pain	CON	IV	Mean Difference	Fixed	No totals	95%	95%	No																											Intravenous midazolam	Pethidine hydrochloride	Favours midazolam	Favours pethidine hydrochloride
7	1	0	Yamasaki 2017										0	1.3	2.4	40	0	1.7	2.1	39	0	0.25707692	-0.4	0.50702754	-1.39375571	0.59375571	0															2017	49583	Low risk	Low risk	High risk	High risk	Low risk	Low risk
8	0	0	Oral midazolam versus diazepam
8	1	0	Level of sedation (defined as the level of 'somnolence')	DIC	MH	Risk Ratio	Fixed	No totals	95%	95%	No	No																										Oral midazolam	Diazepam	Favours midazolam	Favours diazepam
8	1	0	De Alencar 2010										14	0	0	17	3	0	0	18	0	0.29038282	4.94117647	0.5388718	1.7184696	14.20753959	0															2010	49584	Unclear risk	Unclear risk	High risk	High risk	Low risk	Unclear risk
8	2	0	Level of sedation	CON	IV	Mean Difference	Fixed	No totals	95%	95%	No																											Oral midazolam	Diazepam	Favours midazolam	Favours diazepam
8	2	0	Everitt 2002										0	16	19	45	0	33	31	42	0	30.9031746	-17	5.55906239	-27.89556206	-6.10443794	0															2002	49586	Unclear risk	Unclear risk	Low risk	Low risk	Unclear risk	Unclear risk
8	3	0	Quality of recovery (defined as children being 'drowsy' after discharge)	DIC	MH	Risk Ratio	Fixed	No totals	95%	95%	No	No																										Oral midazolam	Diazepam	Favours midazolam	Favours diazepam
8	3	0	Everitt 2002										18	0	0	35	10	0	0	31	0	0.09472606	1.59428571	0.30777599	0.8721411	2.91437582	0															2002	49587	Unclear risk	Unclear risk	Low risk	Low risk	Unclear risk	Unclear risk
9	0	0	Oral midazolam versus ketamine
9	1	0	Disinhibition or excitation	DIC	MH	Risk Ratio	Fixed	No totals	95%	95%	No	No																										Oral midazolam	Ketamine	Favours [midazolam	Favours ketamine
9	1	0	Younge 2001										6	0	0	29	0	0	0	30	0	2.08825476	13.43333333	1.4450795	0.79091515	228.15904498	0															2001	49588	Low risk	Low risk	Low risk	Low risk	Low risk	Unclear risk
10	0	0	Intranasal midazolam versus placebo
10	1	0	Level of sedation	CON	IV	Mean Difference	Fixed	No totals	95%	95%	No																											Intranasal midazolam	Placebo	Favours midazolam	Favours placebo
10	1	0	Hollenhorst 2001										0	3.15	0.36	27	0	2.56	0.64	27	0	0.01997037	0.59	0.14131656	0.31302463	0.86697537	0															2001	49574	Unclear risk	Unclear risk	Low risk	Unclear risk	Low risk	Unclear risk
10	2	0	Anxiety	CON	IV	Mean Difference	Fixed	No totals	95%	95%	No																											Intranasal midazolam	Placebo	Favours midazolam	Favours placebo
10	2	0	Hollenhorst 2001										0	17.3	18.58	27	0	49.3	29.46	27	0	44.92992593	-32	6.70297888	-45.1375972	-18.8624028	0															2001	49573	Unclear risk	Unclear risk	Low risk	Unclear risk	Low risk	Unclear risk
10	3	0	Incomplete procedure	DIC	MH	Risk Ratio	Fixed	Totals and subtotals	95%	95%	Yes	No	0			75	6			74			0.14159941		0.01788916	1.12081277	100	0.07203138	0.78840174	0	0	1.85191045	0.06403868	0	1	0	1	Midazolam	Placebo	Favours [midazolam]	Favours [placebo]
10	3	0	Hollenhorst 2001										0	0	0	27	4	0	0	27	0	2.15079365	0.11111111	1.46655844	0.00627221	1.96831361	64.04988995															2001	153	Unclear risk	Unclear risk	Low risk	Unclear risk	Low risk	Unclear risk
10	3	0	Stokland 2003										0	0	0	48	2	0	0	47	0	2.3587585	0.19591837	1.53582502	0.00965558	3.97531716	35.95011005															2003	154	Unclear risk	Low risk	Low risk	Unclear risk	Low risk	Unclear risk
11	0	0	Intranasal midazolam versus ketamine
11	1	0	Level of sedation at 15 minutes (RASS score of 'sedated')	DIC	MH	Risk Ratio	Fixed	No totals	95%	95%	No	No																										Intranasal midazolam	Ketamine	Favours midazolam	Favours ketamine
11	1	0	Alp 2019										25	0	0	70	0	0	0	69	0	2.01084546	50.28169014	1.41804283	3.12154516	809.93489764	0															2019	49590	High risk	High risk	High risk	Low risk	Low risk	Unclear risk
11	2	0	Level of sedation at 30 minutes (RASS score of 'sedated')	DIC	MH	Risk Ratio	Fixed	No totals	95%	95%	No	No																										Intranasal midazolam	Ketamine	Favours midazolam	Favours ketamine
11	2	0	Alp 2019										38	0	0	70	18	0	0	69	0	0.05309288	2.08095238	0.23041892	1.32473559	3.26885066	0															2019	49591	High risk	High risk	High risk	Low risk	Low risk	Unclear risk
11	3	0	Level of sedation at 45 minutes (RASS score of 'sedated')	DIC	MH	Risk Ratio	Fixed	No totals	95%	95%	No	No																										Intranasal midazolam	Ketamine	Favours midazolam	Favours ketamine
11	3	0	Alp 2019										64	0	0	70	65	0	0	69	0	0.00223115	0.97054945	0.04723502	0.88473079	1.0646925	0															2019	49592	High risk	High risk	High risk	Low risk	Low risk	Unclear risk
11	4	0	Level of sedation at 60 minutes (RASS score of 'sedated')	DIC	MH	Risk Ratio	Fixed	No totals	95%	95%	No	No																										Intranasal midazolam	Ketamine	Favours midazolam	Favours ketamine
11	4	0	Alp 2019										70	0	0	70	69	0	0	69	0	0.00020267	1	0.01423605	0.97248353	1.02829505	0															2019	49593	High risk	High risk	High risk	Low risk	Low risk	Unclear risk
11	5	0	Incomplete procedures	DIC	MH	Risk Ratio	Fixed	No totals	95%	95%	No	No																										Intranasal midazolam	Ketamine	Favours midazolam	Favours ketamine
11	5	0	Alp 2019										3	0	0	73	3	0	0	72	0	0.63907915	0.98630137	0.79942426	0.20584412	4.72585944	0															2019	49589	High risk	High risk	High risk	Low risk	Low risk	Unclear risk
[truncated: 1 more columns]
